# Supplementary material for: Relationship between Dose Prescription Methods and Local Control Rate in Stereotactic Body Radiotherapy for Early Stage Non-Small-Cell Lung Cancer: Systematic Review and Meta-Analysis
Source: Cancers (Basel). 2022 Aug 5;14(15):3815. doi: 10.3390/cancers14153815 (PMC9367274; doi:10.3390/cancers14153815)
Supplement: Supplementary file 1 [file cancers-14-03815-s001.zip]

Archive with 1 entries (1 files):
- cancers-1796835-supplementary.pdf
